# Supplementary material for: Engineered Gut Symbiotic Bacterium-Mediated RNAi for Effective Control of Anopheles Mosquito Larvae
Source: Microbiol Spectr. 2023 Jul 17;11(4):e01666-23. doi: 10.1128/spectrum.01666-23 (PMC10433860; doi:10.1128/spectrum.01666-23)
Supplement: Supplemental file 2 — Table S1. Download spectrum.01666-23-s0002.xlsx, XLSX file, 0.01 MB [file spectrum.01666-23-s0002.xlsx]

## Sheet: Sheet1
Table S1. Primers used in this study.
Name	Sequences (5'→3')
dsGFP-F	taatacgactcactatagggATGGTGAGCAAGGGCGAGGAGCTGT
dsGFP-R	taatacgactcactatagggTTACTTGTACAGCTCGTCCATGCCG
dsMet-F	taatacgactcactatagggCGAGCTGCTTTAGCGATCTT
dsMet-R	taatacgactcactatagggTTGACGTCGTTGTTGTGGTT
dsEcR-F	taatacgactcactatagggATCCACTTCCGGCACATAAC
dsEcR-R	taatacgactcactatagggAGTCCGAAGCTCGGTCAGTA
qS7-F	TCGGTTCCAAGGTGATCAAAGC
qS7-R	AGCGCGGTCTCTTCTGCTTGT
qMet-F	GGCCAACGGTTTTGCAGAAA
qMet-R	TACGGACTTCTGCTGCTTCG
qEcR-F	GAAGAAGGCGCAGAAGGAAAAG
qEcR-R	TTCAACAGTTTCTCCGGCAGTA
L4T5-Met-F	acaggaattgccggcagatctCGAGCTGCTTTAGCGATCTTATC
L4T5-Met-R	tttcacacaggaattggtaccTTGACGTCGTTGTTGTGGTTG
L4T5-EcR-F	acaggaattgccggcagatctATCCACTTCCGGCACATAACG
L4T5-EcR-R	tttcacacaggaattggtaccAGTCCGAAGCTCGGTCAGTATG
27F	AGAGTTTGATCMTGGCTCAG
1492R	GGTTACCTTGTTACGACTT
